# Supplementary material for: Hidden Variables in Deep Learning Digital Pathology and Their Potential to Cause Batch Effects: Prediction Model Study
Source: J Med Internet Res. 2021 Feb 2;23(2):e23436. doi: 10.2196/23436 (PMC7886613; doi:10.2196/23436)
Supplement: Multimedia Appendix 2 [file jmir_v23i2e23436_app2.zip]

Archive with 6 entries (4 files):
- JMIR_code/
- JMIR_code/Example_training_and_testing.ipynb
- JMIR_code/.ipynb_checkpoints/
- JMIR_code/.ipynb_checkpoints/Example_training_and_testing-checkpoint.ipynb
- JMIR_code/.ipynb_checkpoints/df_main_final_JMIR-checkpoint.csv
- JMIR_code/df_main_final_JMIR.csv
