# Supplementary material for: Hidden Variables in Deep Learning Digital Pathology and Their Potential to Cause Batch Effects: Prediction Model Study
Source: J Med Internet Res. 2021 Feb 2;23(2):e23436. doi: 10.2196/23436 (PMC7886613; doi:10.2196/23436)
Supplement: Multimedia Appendix 2 [file jmir_v23i2e23436_app2.zip › JMIR_code/Example_training_and_testing.ipynb]

# %% [markdown]
# Imports

# %% [code]
import pickle
import pandas as pd
from fastai.vision import *
from fastai.callbacks import *

# %% [markdown]
### checking versions 

# %% [code]
# python 3.7
sys.version

# %% [code]
# torch 1.2.0
torch.__version__

# %% [markdown]
# Setting up variables

# %% [code]
# please provide all paths
path_df_main = "/path/to/dataframe.p" #location to your dataframe
path_images = "/path/to/data/" #location to your data, which is relative to the "name" column of your dataframe 
path_models = "/path/to/output/folder/for/models/" #location to the folder where all models are saved
path_results = "/path/to/output/folder/for/predictions/" #location to the folder where all predictions are saved

# %% [code]
# please provide all hyperparameters
image_size = 512 #the size you want to resize your images to
batch_size = 16 #the batch size you want to use
model = models.resnet50 #the architecture/model you want to use for training
tfms = get_transforms(do_flip=True, flip_vert=True) #the transformations you want to use during training

# %% [code]
# please provide some miscellaneous variables
model_name = "ResNet50" #he name of your architecture/model
split = 0 #the split you want to train
tasks = ["Task_1", "Task_2", "Task_3", "Task_4"] #list available task (do not change)
task = tasks[0] #the task you want to train
experiment_name = model_name + "_" + task #experiment_name is needed to save your model and predictions with a unique name (do not change)
last_run = False #determines whether you use the validation set for traning or not. This is used after hyperparameters are established

# %% [markdown]
# Preprocessing

# %% [markdown]
### load the main dataframe

# %% [code]
df_main = pd.read_csv(path_df_main)
df_main.shape

# %% [markdown]
### take a look at the dataframe

# %% [code]
display(df_main.head())

display(df_main.set.unique())

display(df_main.label.unique())

display(df_main.split.unique())

# %% [markdown]
### load all rows for training of the given split

# %% [code]
df_train = df_main[(df_main.set!="test") & (df_main.split==split)]
df_train.shape

# %% [markdown]
### create an additional column "is_valid" to determine which image is used for training and which is used for validation

# %% [code]
df_train["is_valid"] = [True if x=="valid" else False for x in df_train.set.values]

# %% [markdown]
### if "last_run" was set to True the whole training dataframe is used for training

# %% [code]
if last_run == True:
    df_train.is_valid = False
    df_train.set = "train"

# %% [markdown]
### last sanity check befor training

# %% [code]
# check slides
display(df_train[df_train.split==split].drop_duplicates("slide_name").groupby(["split", "set", "label"]).count())

# check tiles
display(df_train[df_train.split==split].groupby(["split", "set", "label"]).count())

# %% [markdown]
### load your data into an ImageList

# %% [code]
data = ImageList.from_df(df_train, path_images, cols="name")\
                    .split_from_df(col = "is_valid")\
                    .label_from_df(cols = "label")\
                    .transform(tfms, size = int(image_size))\
                    .databunch(bs = batch_size)\
                    .normalize(imagenet_stats)

# %% [markdown]
### check the number of training and validation images and your classes!

# %% [code]
data

# %% [markdown]
# Training

# %% [markdown]
### create a learner

# %% [code]
learn = cnn_learner(data, model, model_dir=path_models)

# %% [markdown]
### depending on the variable "task" the learner is trained accordingly

# %% [code]
if task == "Task_1":
    learn.fit_one_cycle(15, 1e-3, callbacks=[SaveModelCallback(learn, every='epoch', name=path_models + experiment_name + f"_split_{split}_st-1")])
    learn.unfreeze()
    learn.fit_one_cycle(10, slice(1e-7, 5e-5), callbacks=[SaveModelCallback(learn, every='epoch', name=path_models + experiment_name + f"_split_{split}_st-2")])
elif task == "Task_2":
    learn.fit_one_cycle(5, 1e-3, callbacks=[SaveModelCallback(learn, every='epoch', name=path_models + experiment_name + f"_split_{split}_st-1")])
elif task == "Task_3":
    learn.fit_one_cycle(10, 1e-3, callbacks=[SaveModelCallback(learn, every='epoch', name=path_models + experiment_name + f"_split_{split}_st-1")])
elif task == "Task_4":
    learn.fit_one_cycle(4, 1e-3, callbacks=[SaveModelCallback(learn, every='epoch', name=path_models + experiment_name + f"_split_{split}_st-1")])

# %% [markdown]
### export the learner for potential usage

# %% [code]
learn.export(path_models + experiment_name + f"_split_{split}.pkl")

# %% [code]
learn.destroy()

# %% [markdown]
# Inference

# %% [markdown]
### load learner

# %% [code]
learn = load_learner(path_models, experiment_name + f"_split_{split}.pkl")

# %% [markdown]
### load all rows for inference for the given split

# %% [code]
df_test = df_main[(df_main.set=="test")]

# %% [markdown]
### load your data into an ImageList

# %% [code]
testing_data = ImageList.from_df(df_test, path_images, cols="name")\
                    .split_none()\
                    .label_from_df(cols = "label")\
                    .transform(tfms, size = int(image_size))

# %% [markdown]
### change the training data to inference data in your learner object

# %% [code]
learn.data.valid_ds.x = testing_data.x
learn.data.valid_ds.y = testing_data.y

# %% [markdown]
### start inference

# %% [code]
preds = learn.get_preds()

# %% [markdown]
### save predictions for potential usage

# %% [code]
pickle.dump(preds, open(path_results + experiment_name + f"_split_{split}_predictions.p", "wb"))

# %% [markdown]
### destroy learner

# %% [code]
learn = None
gc.collect()

# %% [code]
