# Supplementary material for: Hidden Variables in Deep Learning Digital Pathology and Their Potential to Cause Batch Effects: Prediction Model Study
Source: J Med Internet Res. 2021 Feb 2;23(2):e23436. doi: 10.2196/23436 (PMC7886613; doi:10.2196/23436)
Supplement: Multimedia Appendix 2 [file jmir_v23i2e23436_app2.zip › JMIR_code/df_main_final_JMIR.csv]

name	slide_name	label	set	split
/path/to/tile_1.jpg	WSI_1	0	train	0
/path/to/tile_2.jpg	WSI_2	1	train	0
/path/to/tile_3.jpg	WSI_3	0	train	0
/path/to/tile_4.jpg	WSI_4	1	train	0
/path/to/tile_5.jpg	WSI_5	0	valid	0
/path/to/tile_6.jpg	WSI_6	1	valid	0
/path/to/tile_7.jpg	WSI_7	0	test	0
/path/to/tile_8.jpg	WSI_8	1	test	0
/path/to/tile_9.jpg	WSI_9	0	test	0
/path/to/tile_10.jpg	WSI_10	1	test	0
/path/to/tile_1.jpg	WSI_1	0	test	1
/path/to/tile_2.jpg	WSI_2	1	test	1
/path/to/tile_3.jpg	WSI_3	0	train	1
/path/to/tile_4.jpg	WSI_4	1	train	1
/path/to/tile_5.jpg	WSI_5	0	train	1
/path/to/tile_6.jpg	WSI_6	1	train	1
/path/to/tile_7.jpg	WSI_7	0	valid	1
/path/to/tile_8.jpg	WSI_8	1	valid	1
/path/to/tile_9.jpg	WSI_9	0	test	1
/path/to/tile_10.jpg	WSI_10	1	test	1
/path/to/tile_1.jpg	WSI_1	0	test	2
/path/to/tile_2.jpg	WSI_2	1	test	2
/path/to/tile_3.jpg	WSI_3	0	test	2
/path/to/tile_4.jpg	WSI_4	1	test	2
/path/to/tile_5.jpg	WSI_5	0	train	2
/path/to/tile_6.jpg	WSI_6	1	train	2
/path/to/tile_7.jpg	WSI_7	0	train	2
/path/to/tile_8.jpg	WSI_8	1	train	2
/path/to/tile_9.jpg	WSI_9	0	valid	2
/path/to/tile_10.jpg	WSI_10	1	valid	2
/path/to/tile_1.jpg	WSI_1	0	valid	3
/path/to/tile_2.jpg	WSI_2	1	valid	3
/path/to/tile_3.jpg	WSI_3	0	test	3
/path/to/tile_4.jpg	WSI_4	1	test	3
/path/to/tile_5.jpg	WSI_5	0	test	3
/path/to/tile_6.jpg	WSI_6	1	test	3
/path/to/tile_7.jpg	WSI_7	0	train	3
/path/to/tile_8.jpg	WSI_8	1	train	3
/path/to/tile_9.jpg	WSI_9	0	train	3
/path/to/tile_10.jpg	WSI_10	1	train	3
/path/to/tile_1.jpg	WSI_1	0	train	4
/path/to/tile_2.jpg	WSI_2	1	train	4
/path/to/tile_3.jpg	WSI_3	0	valid	4
/path/to/tile_4.jpg	WSI_4	1	valid	4
/path/to/tile_5.jpg	WSI_5	0	test	4
/path/to/tile_6.jpg	WSI_6	1	test	4
/path/to/tile_7.jpg	WSI_7	0	test	4
/path/to/tile_8.jpg	WSI_8	1	test	4
/path/to/tile_9.jpg	WSI_9	0	train	4
/path/to/tile_10.jpg	WSI_10	1	train	4
